# Supplementary material for: Knowledge and Attitudes on Vaccination in Southern Romanians: A Cross-Sectional Questionnaire
Source: Vaccines (Basel). 2020 Dec 18;8(4):774. doi: 10.3390/vaccines8040774 (PMC7765821; doi:10.3390/vaccines8040774)
Supplement: Supplementary file 1 [file vaccines-08-00774-s001.zip]

Archive with 3 entries (2 files):
- vaccines-1003851 supplementary proof/
- vaccines-1003851 supplementary proof/Supplimentary_material_1_Vaccine_questionnaire.pdf
- vaccines-1003851 supplementary proof/Supplimentary_material_2_Questionnaire_response.pdf
